# Supplementary material for: Configurations associated with the efficiency of the ophthalmology departments in public hospitals of Central South China
Source: PLoS One. 2024 Dec 27;19(12):e0315218. doi: 10.1371/journal.pone.0315218 (PMC11676925; doi:10.1371/journal.pone.0315218)
Supplement: S1 File — (XLSX) [file pone.0315218.s001.xlsx]

## Sheet: dataset
No.	level of hospital	NOB	NOO	NON	NOE	NOV	NOP	NOS	BSE
1	2	24	2	4	13	4500	518	475	0.85
2	2	8	3	0	7	1000	50	30	0.84
3	2	18	4	4	13	396	131	311	0.73
4	2	92	9	10	39	12000	1194	730	0.99
5	2	25	6	10	14	8876	748	459	0.95
6	2	15	8	9	26	7000	800	1300	0.87
7	2	20	6	8	17	8000	600	400	0.98
8	2	65	10	12	17	25781	3214	1518	0.97
9	2	23	4	2	10	17381	1317	126	0.98
10	2	10	3	3	12	3500	150	100	0.6
11	2	2	2	17	8	6700	168	380	0.99
12	2	35	2	10	25	5012	415	536	0.92
13	2	22	4	6	16	6532	645	56	0.93
14	2	10	3	3	15	7500	470	300	0.97
15	2	16	4	4	14	9801	885	1075	0.97
16	2	15	7	11	23	12775	853	895	0.95
17	2	17	10	2	14	9125	252	420	0.97
18	2	20	2	11	13	7300	651	572	0.95
19	2	12	4	9	20	6874	605	656	0.99
20	2	3	3	4	8	3400	60	320	0.99
21	2	33	4	8	8	8536	236	112	0.78
22	2	6	5	8	16	8000	200	110	0.96
23	2	2	1	0	5	1500	88	0	1
24	2	43	5	5	18	7200	605	1023	0.98
25	2	10	3	7	13	1752	75	55	0.35
26	2	10	2	1	16	616	155	200	0.67
27	2	35	3	11	17	15937	1206	805	0.99
28	2	20	6	3	20	18640	610	526	0.98
29	2	15	5	13	18	13800	700	1500	0.9
30	2	21	5	15	14	9490	1165	852	0.99
31	2	10	6	6	16	3000	500	350	0.99
32	2	5	2	0	7	1400	15	3	0.91
33	2	6	6	1	14	3000	30	110	0.89
34	2	20	9	10	24	7600	1050	680	0.96
35	2	0	2	0	2	50	0	0	0.04
36	2	10	6	10	20	2000	300	200	0.96
37	2	10	4	8	18	1568	302	182	0.92
38	2	41	8	6	23	19471	1661	861	0.96
39	2	10	10	4	13	4012	423	153	0.98
40	2	20	6	10	19	9490	812	520	0.99
41	2	10	3	4	9	760	61	57	0.28
42	2	47	5	13	22	13000	900	813	0.98
43	2	31	8	7	21	3275	335	136	0.81
44	2	25	4	11	20	9800	980	630	0.98
45	2	0	1	0	2	50	0	0	0.05
46	2	0	2	0	14	200	0	0	0.18
47	2	21	3	5	20	10950	1095	300	0.97
48	2	15	3	2	13	3658	322	384	0.89
49	2	25	4	9	19	9000	600	1200	0.98
50	2	20	6	6	19	6000	450	600	0.99
51	2	5	2	0	4	2000	30	500	1
52	2	20	6	16	24	8000	400	410	0.95
53	2	20	7	7	14	30	30	10	0.13
54	2	15	7	10	13	600	90	180	0.69
55	2	13	4	6	21	13000	920	600	0.98
56	2	10	1	15	3	350	100	300	0.84
57	2	20	5	5	12	7569	615	605	0.96
58	2	30	8	15	16	16611	1830	979	0.97
59	2	10	4	10	11	7000	580	450	0.99
60	2	16	5	5	12	10000	650	600	0.99
61	2	40	5	13	27	16834	2154	1073	0.94
62	2	8	3	2	9	3000	256	182	0.88
63	2	26	6	11	15	10000	600	500	0.93
64	2	25	4	5	18	9000	672	410	0.94
65	2	8	4	1	16	4012	186	204	0.97
66	2	19	6	8	29	4360	381	412	0.96
67	2	21	3	7	15	4000	350	170	0.63
68	2	30	5	9	13	5246	460	381	0.81
69	2	25	7	5	27	9000	600	630	0.99
70	2	20	3	4	13	4000	1100	1050	0.99
71	2	15	4	12	25	8000	600	500	0.99
72	2	19	3	11	23	15337	1310	675	0.99
73	2	12	2	1	16	5221	300	564	0.98
74	2	20	4	9	16	6000	529	390	0.89
75	2	16	4	9	30	7500	600	300	0.98
76	2	25	4	15	9	800	450	450	0.9
77	2	27	7	5	10	8542	318	205	0.9
78	2	23	2	2	10	400	150	200	0.52
79	2	30	8	3	18	7023	810	700	0.96
80	2	49	4	13	19	4500	4000	350	0.99
81	2	49	1	13	10	3600	400	200	0.77
82	2	27	5	6	19	7996	966	1360	0.93
83	2	20	3	6	25	8687	465	446	0.87
84	2	30	3	8	18	5300	200	100	0.52
85	2	21	5	7	15	7000	800	667	0.99
86	2	40	9	13	21	32297	1835	2410	0.9
87	2	32	7	8	18	13112	1218	1200	0.98
88	2	10	1	1	6	1200	0	0	0.12
89	2	30	7	7	15	6120	532	420	0.91
90	2	15	6	6	12	6000	500	600	0.99
91	2	17	4	11	15	6900	480	300	0.92
92	2	10	6	6	18	9100	230	151	0.96
93	2	9	2	5	8	1987	11	50	0.26
94	2	44	12	19	25	11000	1050	800	0.98
95	2	50	5	1	27	4200	1500	1200	0.98
96	2	5	2	1	7	1200	20	20	0.22
97	2	25	7	8	25	120549	901	807	1
98	2	6	3	0	4	2625	20	153	0.93
99	2	30	7	12	18	12030	670	260	0.95
100	2	45	10	15	26	20000	2000	2000	0.92
101	2	30	5	6	27	6108	1875	1354	0.93
102	2	28	4	4	15	5000	600	400	0.91
103	2	165	43	38	92	131827	10531	7287	0.78
104	2	6	18	4	29	20000	900	600	0.69
105	2	32	4	13	16	13000	660	450	0.92
106	2	10	2	5	15	1120	110	66	0.32
107	2	20	5	11	15	8790	640	755	0.97
108	2	28	4	12	17	3473	269	236	0.63
109	3	20	5	11	29	5800	595	400	0.57
110	3	30	8	12	29	9618	724	1163	0.81
111	3	12	3	4	25	700	400	360	0.46
112	3	32	7	12	26	10118	766	1204	0.84
113	3	72	38	19	81	60260	5197	6524	0.93
114	3	17	9	11	36	10259	1072	1064	0.85
115	3	46	11	9	39	9783	1035	895	0.82
116	3	25	9	7	30	15000	1445	1794	0.96
117	3	80	14	12	41	30000	2500	1500	0.95
118	3	23	10	13	36	16000	1200	900	0.82
119	3	22	11	11	27	7000	800	800	0.73
120	3	41	16	15	61	5238	1139	1100	0.84
121	3	20	6	13	27	14000	890	1600	0.91
122	3	22	7	10	33	11500	1000	800	0.76
123	3	60	35	9	105	88937	4235	4453	0.79
124	3	12	3	4	16	14305	282	159	0.41
125	3	22	8	13	26	24511	970	506	0.74
126	3	30	15	9	46	12006	856	1500	0.94
127	3	50	8	10	23	9900	1350	840	0.77
128	3	20	2	0	17	4000	0	0	0.71
129	3	30	10	11	37	16823	992	1330	0.87
130	3	67	20	21	94	37892	3218	5100	0.95
131	3	26	20	20	52	33466	2300	4930	0.98
132	3	15	11	8	39	7717	389	405	0.56
133	3	40	28	26	100	13500	2500	3500	0.98
134	3	62	20	24	53	39000	2636	3111	0.97
135	3	10	12	5	38	6000	150	50	0.39
136	3	89	29	22	53	51554	2945	3195	0.98
137	3	200	53	63	113	183259	8000	17096	0.88
138	3	28	24	9	45	41428	2777	3942	0.99
139	3	60	59	39	96	128536	7299	12788	0.91
140	3	35	9	10	27	10980	1152	603	0.69
141	3	14	3	3	26	4000	220	175	0.29
142	3	55	21	21	64	52249	3851	4407	0.97
143	3	5	4	4	18	12500	0	45	0.37
144	3	5	4	8	24	1800	223	145	0.33
145	3	45	9	13	41	19200	1900	2000	0.98
146	3	45	6	8	30	10000	600	850	0.74
147	3	40	14	13	44	36000	1690	2799	0.98
148	3	20	11	14	30	14745	1408	1573	0.91
149	3	32	9	10	34	12900	778	580	0.67
150	3	14	7	13	43	8700	815	783	0.79
151	3	45	18	15	49	31475	3124	1930	0.97
152	3	15	3	0	17	3217	730	628	1
153	3	10	4	2	17	3000	200	200	0.39
154	3	40	16	16	77	43303	2887	3122	0.99
155	3	20	8	12	22	13606	550	400	0.58
156	3	33	11	12	30	13706	1051	2012	0.91
157	3	50	17	22	78	32552	2266	2361	0.99
158	3	9	3	3	18	6886	275	246	0.39
159	3	16	11	7	36	8131	1283	1935	0.95
160	3	100	24	26	62	45000	4490	4000	0.97
161	3	45	5	12	22	7000	900	500	0.62
162	3	37	13	11	34	16545	16721	1478	1
163	3	15	4	10	14	2506	482	406	0.48
164	3	30	5	6	32	6000	500	450	0.55
165	3	30	9	13	48	23200	1500	2100	0.97
166	3	20	3	0	17	8962	842	358	1
167	3	45	9	12	33	31200	1950	1000	0.92
168	3	15	13	11	23	17651	1176	864	0.82
169	3	15	5	12	15	2000	150	200	0.26
170	3	25	9	9	42	14400	1000	1200	0.86
171	3	30	14	10	43	18552	1297	1573	0.93
172	3	65	16	23	62	30863	2650	2030	0.99
173	3	20	4	5	30	3600	128	48	0.15
174	3	53	7	15	19	10950	1460	600	0.73
175	3	10	5	14	20	9600	300	260	0.47
176	3	20	11	3	40	241321	1105	2125	1
177	3	42	23	15	83	40000	3300	5000	0.94
178	3	10	3	2	23	7200	310	260	0.45
179	3	30	15	11	52	24483	986	1421	0.92
180	3	37	4	13	17	13900	916	308	0.6
181	3	12	7	8	33	10000	400	500	0.63
182	3	10	5	15	17	2000	200	50	0.15
183	3	20	13	15	41	31426	1131	1746	0.94
184	3	50	14	19	54	35000	2942	421	0.86
185	3	16	7	7	34	9800	425	728	0.71
186	3	20	11	11	46	18039	1074	1138	0.88
187	3	40	18	16	58	20246	1539	1985	0.96
188	3	24	11	21	38	25694	1015	1344	0.9
189	3	30	15	24	76	15600	2465	2988	0.98
190	3	25	6	5	31	19000	800	1200	0.89
191	3	34	8	8	35	8900	600	400	0.56
192	3	39	8	16	25	8000	2000	500	0.77
193	3	2	2	0	2	2555	14	21	1
194	3	10	6	8	19	5000	200	500	0.54
195	3	50	21	19	48	56240	2435	2965	0.98
